# Supplementary material for: Low-Cost Honeycomb Biomass Adsorbent for Efficient Pt Recovery from Automobile Catalyst Waste
Source: Molecules. 2025 Jul 10;30(14):2910. doi: 10.3390/molecules30142910 (PMC12300734; doi:10.3390/molecules30142910)
Supplement: Supplementary file 1 [file molecules-30-02910-s001.zip]

Archive with 1 entries (1 files):
- molecules-3700074-supplementary.pdf
